# Supplementary material for: Suitability of Taxodium distichum for Afforesting the Littoral Zone of the Three Gorges Reservoir
Source: PLoS One. 2016 Jan 15;11(1):e0146664. doi: 10.1371/journal.pone.0146664 (PMC4714892; doi:10.1371/journal.pone.0146664)
Supplement: S1 Table — (XLS) [file pone.0146664.s001.xls]

## Sheet: Wanzhou Station
No	Date	Water Level
1	2009-7-1	148.42
2	2009-7-2	148.49
3	2009-7-3	148.03
4	2009-7-4	147.45
5	2009-7-5	147.31
6	2009-7-6	146.98
7	2009-7-7	146.64
8	2009-7-8	146.59
9	2009-7-9	146.44
10	2009-7-10	146.35
11	2009-7-11	146.78
12	2009-7-12	147.2
13	2009-7-13	147.52
14	2009-7-14	148.24
15	2009-7-15	148.61
16	2009-7-16	148.67
17	2009-7-17	148.44
18	2009-7-18	148.2
19	2009-7-19	148.5
20	2009-7-20	148.88
21	2009-7-21	148.58
22	2009-7-22	148.12
23	2009-7-23	147.67
24	2009-7-24	146.98
25	2009-7-25	146.61
26	2009-7-26	147.05
27	2009-7-27	147.27
28	2009-7-28	147.08
29	2009-7-29	147.05
30	2009-7-30	147.34
31	2009-7-31	147.35
32	2009-8-1	147.05
33	2009-8-2	146.85
34	2009-8-3	148.26
35	2009-8-4	149.25
36	2009-8-5	150.45
37	2009-8-6	152.88
38	2009-8-7	155.05
39	2009-8-8	155.91
40	2009-8-9	155.38
41	2009-8-10	154.08
42	2009-8-11	153.03
43	2009-8-12	152.57
44	2009-8-13	151.77
45	2009-8-14	150.78
46	2009-8-15	149.85
47	2009-8-16	149.14
48	2009-8-17	148.67
49	2009-8-18	148.4
50	2009-8-19	148.33
51	2009-8-20	148.55
52	2009-8-21	148.28
53	2009-8-22	148.12
54	2009-8-23	148.86
55	2009-8-24	149.54
56	2009-8-25	149.56
57	2009-8-26	149.07
58	2009-8-27	148.65
59	2009-8-28	148.34
60	2009-8-29	148.42
61	2009-8-30	148.59
62	2009-8-31	148.64
63	2009-09-01	148.78
64	2009-09-02	148.29
65	2009-09-03	147.81
66	2009-09-04	147.23
67	2009-09-05	146.92
68	2009-09-06	146.88
69	2009-09-07	146.96
70	2009-09-08	146.79
71	2009-09-09	146.67
72	2009-09-10	146.59
73	2009-09-11	146.53
74	2009-09-12	146.43
75	2009-09-13	146.42
76	2009-09-14	146.86
77	2009-09-15	147.35
78	2009-09-16	148.91
79	2009-09-17	150.58
80	2009-09-18	151.36
81	2009-09-19	151.63
82	2009-09-20	151.93
83	2009-09-21	152.38
84	2009-09-22	152.72
85	2009-09-23	153.19
86	2009-09-24	153.72
87	2009-09-25	154.12
88	2009-09-26	154.56
89	2009-09-27	155.36
90	2009-09-28	156.05
91	2009-09-29	156.6
92	2009-09-30	157.36
93	2009-10-01	158.23
94	2009-10-02	159.16
95	2009-10-03	159.95
96	2009-10-04	160.64
97	2009-10-05	161.16
98	2009-10-06	161.61
99	2009-10-07	162.13
100	2009-10-08	162.69
101	2009-10-09	163.19
102	2009-10-10	163.62
103	2009-10-11	164.08
104	2009-10-12	164.68
105	2009-10-13	165.36
106	2009-10-14	166.08
107	2009-10-15	166.74
108	2009-10-16	167.34
109	2009-10-17	167.89
110	2009-10-18	168.38
111	2009-10-19	168.85
112	2009-10-20	169.21
113	2009-10-21	169.58
114	2009-10-22	169.94
115	2009-10-23	170.27
116	2009-10-24	170.56
117	2009-10-25	170.72
118	2009-10-26	170.85
119	2009-10-27	170.98
120	2009-10-28	171.06
121	2009-10-29	171.11
122	2009-10-30	171.12
123	2009-10-31	171.09
124	2009-11-01	171.16
125	2009-11-02	171.22
126	2009-11-03	171.2
127	2009-11-04	171.21
128	2009-11-05	171.16
129	2009-11-06	171.07
130	2009-11-07	171.02
131	2009-11-08	171
132	2009-11-09	170.94
133	2009-11-10	170.93
134	2009-11-11	170.93
135	2009-11-12	171
136	2009-11-13	171.04
137	2009-11-14	171.09
138	2009-11-15	171.12
139	2009-11-16	171.11
140	2009-11-17	171.18
141	2009-11-18	171.25
142	2009-11-19	171.35
143	2009-11-20	171.43
144	2009-11-21	171.48
145	2009-11-22	171.48
146	2009-11-23	171.52
147	2009-11-24	171.55
148	2009-11-25	171.53
149	2009-11-26	171.5
150	2009-11-27	171.43
151	2009-11-28	171.38
152	2009-11-29	171.33
153	2009-11-30	171.26
154	2009-12-01	171.2
155	2009-12-02	171.16
156	2009-12-03	171.1
157	2009-12-04	171.04
158	2009-12-05	171.03
159	2009-12-06	170.97
160	2009-12-07	170.9
161	2009-12-08	170.81
162	2009-12-09	170.75
163	2009-12-10	170.68
164	2009-12-11	170.63
165	2009-12-12	170.58
166	2009-12-13	170.52
167	2009-12-14	170.45
168	2009-12-15	170.38
169	2009-12-16	170.29
170	2009-12-17	170.26
171	2009-12-18	170.19
172	2009-12-19	170.19
173	2009-12-20	170.16
174	2009-12-21	170.09
175	2009-12-22	170.1
176	2009-12-23	170.1
177	2009-12-24	170.06
178	2009-12-25	169.99
179	2009-12-26	169.93
180	2009-12-27	169.86
181	2009-12-28	169.79
182	2009-12-29	169.74
183	2009-12-30	169.69
184	2009-12-31	169.59
185	2010-01-01	169.5
186	2010-01-02	169.39
187	2010-01-03	169.26
188	2010-01-04	169.14
189	2010-01-05	169.1
190	2010-01-06	169.02
191	2010-01-07	168.92
192	2010-01-08	168.79
193	2010-01-09	168.66
194	2010-01-10	168.53
195	2010-01-11	168.43
196	2010-01-12	168.34
197	2010-01-13	168.24
198	2010-01-14	168.14
199	2010-01-15	168.1
200	2010-01-16	168.04
201	2010-01-17	167.98
202	2010-01-18	167.9
203	2010-01-19	167.83
204	2010-01-20	167.71
205	2010-01-21	167.6
206	2010-01-22	167.48
207	2010-01-23	167.34
208	2010-01-24	167.22
209	2010-01-25	167.09
210	2010-01-26	166.96
211	2010-01-27	166.84
212	2010-01-28	166.68
213	2010-01-29	166.53
214	2010-01-30	166.35
215	2010-01-31	166.19
216	2010-02-01	166.02
217	2010-02-02	165.84
218	2010-02-03	165.67
219	2010-02-04	165.5
220	2010-02-05	165.33
221	2010-02-06	165.13
222	2010-02-07	164.92
223	2010-02-08	164.75
224	2010-02-09	164.54
225	2010-02-10	164.36
226	2010-02-11	164.08
227	2010-02-12	163.85
228	2010-02-13	163.61
229	2010-02-14	163.35
230	2010-02-15	163.12
231	2010-02-16	162.86
232	2010-02-17	162.6
233	2010-02-18	162.35
234	2010-02-19	162.1
235	2010-02-20	161.85
236	2010-02-21	161.61
237	2010-02-22	161.36
238	2010-02-23	161.12
239	2010-02-24	160.9
240	2010-02-25	160.69
241	2010-02-26	160.47
242	2010-02-27	160.24
243	2010-02-28	160.05
244	2010-03-01	159.81
245	2010-03-02	159.6
246	2010-03-03	159.36
247	2010-03-04	159.14
248	2010-03-05	158.93
249	2010-03-06	158.69
250	2010-03-07	158.41
251	2010-03-08	158.17
252	2010-03-09	157.96
253	2010-03-10	157.77
254	2010-03-11	157.6
255	2010-03-12	157.48
256	2010-03-13	157.36
257	2010-03-14	157.23
258	2010-03-15	157.1
259	2010-03-16	156.96
260	2010-03-17	156.84
261	2010-03-18	156.67
262	2010-03-19	156.53
263	2010-03-20	156.37
264	2010-03-21	156.21
265	2010-03-22	156.01
266	2010-03-23	155.77
267	2010-03-24	155.58
268	2010-03-25	155.45
269	2010-03-26	155.29
270	2010-03-27	155.13
271	2010-03-28	154.98
272	2010-03-29	154.81
273	2010-03-30	154.65
274	2010-03-31	154.51
275	2010-04-01	154.36
276	2010-04-02	154.28
277	2010-04-03	154.23
278	2010-04-04	154.23
279	2010-04-05	154.15
280	2010-04-06	154.07
281	2010-04-07	154.08
282	2010-04-08	154.07
283	2010-04-09	154.04
284	2010-04-10	153.95
285	2010-04-11	153.91
286	2010-04-12	154.01
287	2010-04-13	154.15
288	2010-04-14	154.25
289	2010-04-15	154.34
290	2010-04-16	154.43
291	2010-04-17	154.46
292	2010-04-18	154.45
293	2010-04-19	154.4
294	2010-04-20	154.41
295	2010-04-21	154.37
296	2010-04-22	154.53
297	2010-04-23	154.79
298	2010-04-24	155.1
299	2010-04-25	155.36
300	2010-04-26	155.63
301	2010-04-27	155.9
302	2010-04-28	156.14
303	2010-04-29	156.35
304	2010-04-30	156.51
305	2010-05-01	156.62
306	2010-05-02	156.73
307	2010-05-03	156.8
308	2010-05-04	156.94
309	2010-05-05	157.27
310	2010-05-06	157.43
311	2010-05-07	157.73
312	2010-05-08	157.74
313	2010-05-09	157.55
314	2010-05-10	157.21
315	2010-05-11	156.61
316	2010-05-12	156.18
317	2010-05-13	155.89
318	2010-05-14	155.6
319	2010-05-15	155.26
320	2010-05-16	155.05
321	2010-05-17	154.84
322	2010-05-18	154.56
323	2010-05-19	154.28
324	2010-05-20	154.02
325	2010-05-21	153.57
326	2010-05-22	153.22
327	2010-05-23	153.11
328	2010-05-24	152.83
329	2010-05-25	152.38
330	2010-05-26	151.97
331	2010-05-27	151.75
332	2010-05-28	151.46
333	2010-05-29	151.14
334	2010-05-30	150.85
335	2010-05-31	150.55
336	2010-06-01	150.28
337	2010-06-02	150.04
338	2010-06-03	150.17
339	2010-06-04	150.03
340	2010-06-05	149.63
341	2010-06-06	149.15
342	2010-06-07	148.48
343	2010-06-08	148.63
344	2010-06-09	148.23
345	2010-06-10	147.69
346	2010-06-11	147.32
347	2010-06-12	147.1
348	2010-06-13	146.95
349	2010-06-14	146.81
350	2010-06-15	146.61
351	2010-06-16	146.31
352	2010-06-17	146.02
353	2010-06-18	145.8
354	2010-06-19	145.78
355	2010-06-20	146.26
356	2010-06-21	147.79
357	2010-06-22	148.93
358	2010-06-23	148.92
359	2010-06-24	148.88
360	2010-06-25	150.07
361	2010-06-26	150.61
362	2010-06-27	150.78
363	2010-06-28	150.49
364	2010-06-29	149.76
365	2010-06-30	149.07
366	2010-07-01	148.59
367	2010-07-02	148.11
368	2010-07-03	147.56
369	2010-07-04	147.21
370	2010-07-05	147.11
371	2010-07-06	146.97
372	2010-07-07	147.48
373	2010-07-08	147.9
374	2010-07-09	147.82
375	2010-07-10	148.52
376	2010-07-11	149.63
377	2010-07-12	150.03
378	2010-07-13	150.46
379	2010-07-14	150.85
380	2010-07-15	151.3
381	2010-07-16	150.93
382	2010-07-17	150.14
383	2010-07-18	149.37
384	2010-07-19	150.9
385	2010-07-20	155.02
386	2010-07-21	158.25
387	2010-07-22	160.28
388	2010-07-23	160.74
389	2010-07-24	160.42
390	2010-07-25	159.92
391	2010-07-26	159.81
392	2010-07-27	160.29
393	2010-07-28	161.69
394	2010-07-29	162.91
395	2010-07-30	162.77
396	2010-07-31	162.02
397	2010-08-01	161.92
398	2010-08-02	161.22
399	2010-08-03	159.87
400	2010-08-04	158.54
401	2010-08-05	156.98
402	2010-08-06	156.27
403	2010-08-07	155.72
404	2010-08-08	154.87
405	2010-08-09	153.93
406	2010-08-10	152.85
407	2010-08-11	151.57
408	2010-08-12	150.26
409	2010-08-13	149.2
410	2010-08-14	148.66
411	2010-08-15	147.97
412	2010-08-16	147.87
413	2010-08-17	148.32
414	2010-08-18	149.03
415	2010-08-19	149.15
416	2010-08-20	148.77
417	2010-08-21	148.53
418	2010-08-22	149.37
419	2010-08-23	151.2
420	2010-08-24	154.57
421	2010-08-25	158.04
422	2010-08-26	159.93
423	2010-08-27	161.03
424	2010-08-28	161.29
425	2010-08-29	161.04
426	2010-08-30	160.63
427	2010-08-31	160.05
428	2010-09-01	159.74
429	2010-09-02	159.67
430	2010-09-03	159.52
431	2010-09-04	159.3
432	2010-09-05	158.91
433	2010-09-06	158.61
434	2010-09-07	158.98
435	2010-09-08	159.8
436	2010-09-09	160.79
437	2010-09-10	162.06
438	2010-09-11	163.02
439	2010-09-12	163.5
440	2010-09-13	163.81
441	2010-09-14	163.61
442	2010-09-15	163.76
443	2010-09-16	163.67
444	2010-09-17	163.59
445	2010-09-18	163.51
446	2010-09-19	163.58
447	2010-09-20	163.59
448	2010-09-21	163.59
449	2010-09-22	163.53
450	2010-09-23	163.29
451	2010-09-24	163.06
452	2010-09-25	162.76
453	2010-09-26	162.31
454	2010-09-27	162.13
455	2010-09-28	162.23
456	2010-09-29	162.5
457	2010-09-30	162.91
458	2010-10-01	163.41
459	2010-10-02	163.99
460	2010-10-03	164.66
461	2010-10-04	165.39
462	2010-10-05	166.24
463	2010-10-06	167.01
464	2010-10-07	167.58
465	2010-10-08	168.08
466	2010-10-09	168.58
467	2010-10-10	169.14
468	2010-10-11	169.77
469	2010-10-12	170.43
470	2010-10-13	171.12
471	2010-10-14	171.88
472	2010-10-15	172.56
473	2010-10-16	173.11
474	2010-10-17	173.62
475	2010-10-18	174.06
476	2010-10-19	174.41
477	2010-10-20	174.53
478	2010-10-21	174.61
479	2010-10-22	174.68
480	2010-10-23	174.8
481	2010-10-24	175.03
482	2010-10-25	175.18
483	2010-10-26	175.25
484	2010-10-27	175.14
485	2010-10-28	175.09
486	2010-10-29	175.09
487	2010-10-30	175.09
488	2010-10-31	175.1
489	2010-11-01	175.08
490	2010-11-02	175.22
491	2010-11-03	175.2
492	2010-11-04	175.02
493	2010-11-05	174.79
494	2010-11-06	174.64
495	2010-11-07	174.7
496	2010-11-08	174.78
497	2010-11-09	174.84
498	2010-11-10	174.94
499	2010-11-11	175.02
500	2010-11-12	175
501	2010-11-13	174.94
502	2010-11-14	174.95
503	2010-11-15	175.01
504	2010-11-16	175.04
505	2010-11-17	175.04
506	2010-11-18	175.02
507	2010-11-19	174.85
508	2010-11-20	174.76
509	2010-11-21	174.81
510	2010-11-22	174.84
511	2010-11-23	174.87
512	2010-11-24	174.91
513	2010-11-25	174.89
514	2010-11-26	174.85
515	2010-11-27	174.83
516	2010-11-28	174.79
517	2010-11-29	174.75
518	2010-11-30	174.71
519	2010-12-01	174.67
520	2010-12-02	174.65
521	2010-12-03	174.7
522	2010-12-04	174.73
523	2010-12-05	174.75
524	2010-12-06	174.74
525	2010-12-07	174.76
526	2010-12-08	174.75
527	2010-12-09	174.78
528	2010-12-10	174.78
529	2010-12-11	174.78
530	2010-12-12	174.74
531	2010-12-13	174.72
532	2010-12-14	174.73
533	2010-12-15	174.7
534	2010-12-16	174.73
535	2010-12-17	174.74
536	2010-12-18	174.78
537	2010-12-19	174.8
538	2010-12-20	174.83
539	2010-12-21	174.85
540	2010-12-22	174.89
541	2010-12-23	174.9
542	2010-12-24	174.91
543	2010-12-25	174.93
544	2010-12-26	174.92
545	2010-12-27	174.94
546	2010-12-28	174.91
547	2010-12-29	174.92
548	2010-12-30	174.91
549	2010-12-31	174.9
550	2011-01-01	174.9
551	2011-01-02	174.81
552	2011-01-03	174.73
553	2011-01-04	174.72
554	2011-01-05	174.7
555	2011-01-06	174.68
556	2011-01-07	174.66
557	2011-01-08	174.58
558	2011-01-09	174.52
559	2011-01-10	174.47
560	2011-01-11	174.37
561	2011-01-12	174.28
562	2011-01-13	174.23
563	2011-01-14	174.13
564	2011-01-15	173.99
565	2011-01-16	173.87
566	2011-01-17	173.69
567	2011-01-18	173.54
568	2011-01-19	173.4
569	2011-01-20	173.25
570	2011-01-21	173.12
571	2011-01-22	172.99
572	2011-01-23	172.77
573	2011-01-24	172.61
574	2011-01-25	172.43
575	2011-01-26	172.26
576	2011-01-27	172.07
577	2011-01-28	171.89
578	2011-01-29	171.7
579	2011-01-30	171.54
580	2011-01-31	171.39
581	2011-02-01	171.29
582	2011-02-02	171.19
583	2011-02-03	171.04
584	2011-02-04	170.89
585	2011-02-05	170.71
586	2011-02-06	170.5
587	2011-02-07	170.3
588	2011-02-08	170.09
589	2011-02-09	169.93
590	2011-02-10	169.72
591	2011-02-11	169.51
592	2011-02-12	169.33
593	2011-02-13	169.18
594	2011-02-14	168.98
595	2011-02-15	168.82
596	2011-02-16	168.68
597	2011-02-17	168.52
598	2011-02-18	168.37
599	2011-02-19	168.22
600	2011-02-20	168.06
601	2011-02-21	167.91
602	2011-02-22	167.74
603	2011-02-23	167.54
604	2011-02-24	167.36
605	2011-02-25	167.19
606	2011-02-26	167.08
607	2011-02-27	166.94
608	2011-02-28	166.79
609	2011-03-01	166.63
610	2011-03-02	166.52
611	2011-03-03	166.4
612	2011-03-04	166.28
613	2011-03-05	166.24
614	2011-03-06	166.17
615	2011-03-07	166.1
616	2011-03-08	165.99
617	2011-03-09	165.89
618	2011-03-10	165.8
619	2011-03-11	165.7
620	2011-03-12	165.59
621	2011-03-13	165.52
622	2011-03-14	165.35
623	2011-03-15	165.28
624	2011-03-16	165.2
625	2011-03-17	165.11
626	2011-03-18	164.88
627	2011-03-19	164.7
628	2011-03-20	164.52
629	2011-03-21	164.38
630	2011-03-22	164.26
631	2011-03-23	164.16
632	2011-03-24	164.06
633	2011-03-25	163.96
634	2011-03-26	163.82
635	2011-03-27	163.73
636	2011-03-28	163.68
637	2011-03-29	163.5
638	2011-03-30	163.28
639	2011-03-31	163.04
640	2011-04-01	162.76
641	2011-04-02	162.6
642	2011-04-03	162.6
643	2011-04-04	162.59
644	2011-04-05	162.59
645	2011-04-06	162.56
646	2011-04-07	162.41
647	2011-04-08	162.16
648	2011-04-09	161.98
649	2011-04-10	161.77
650	2011-04-11	161.54
651	2011-04-12	161.34
652	2011-04-13	161.12
653	2011-04-14	160.86
654	2011-04-15	160.59
655	2011-04-16	160.34
656	2011-04-17	160.2
657	2011-04-18	160.05
658	2011-04-19	159.79
659	2011-04-20	159.46
660	2011-04-21	159.08
661	2011-04-22	158.87
662	2011-04-23	158.66
663	2011-04-24	158.47
664	2011-04-25	158.26
665	2011-04-26	158
666	2011-04-27	157.72
667	2011-04-28	157.41
668	2011-04-29	157.11
669	2011-04-30	156.85
670	2011-05-01	156.75
671	2011-05-02	156.66
672	2011-05-03	156.55
673	2011-05-04	156.54
674	2011-05-05	156.17
675	2011-05-06	155.78
676	2011-05-07	155.65
677	2011-05-08	155.42
678	2011-05-09	155.25
679	2011-05-10	155.02
680	2011-05-11	155.17
681	2011-05-12	155.21
682	2011-05-13	155.52
683	2011-05-14	155.68
684	2011-05-15	155.64
685	2011-05-16	155.54
686	2011-05-17	155.32
687	2011-05-18	154.99
688	2011-05-19	154.64
689	2011-05-20	154.26
690	2011-05-21	153.89
691	2011-05-22	153.7
692	2011-05-23	153.53
693	2011-05-24	153.32
694	2011-05-25	153.16
695	2011-05-26	152.86
696	2011-05-27	152.41
697	2011-05-28	151.81
698	2011-05-29	151.31
699	2011-05-30	150.77
700	2011-05-31	150.3
701	2011-06-01	149.91
702	2011-06-02	149.44
703	2011-06-03	149.03
704	2011-06-04	148.58
705	2011-06-05	148.18
706	2011-06-06	147.81
707	2011-06-07	147.45
708	2011-06-08	147.2
709	2011-06-09	146.86
710	2011-06-10	146.51
711	2011-06-11	146.17
712	2011-06-12	146.02
713	2011-06-13	145.92
714	2011-06-14	146.32
715	2011-06-15	147.05
716	2011-06-16	147.1
717	2011-06-17	146.7
718	2011-06-18	146.74
719	2011-06-19	147.05
720	2011-06-20	147.01
721	2011-06-21	146.97
722	2011-06-22	146.55
723	2011-06-23	146.68
724	2011-06-24	149.68
725	2011-06-25	151.29
726	2011-06-26	151.64
727	2011-06-27	150.81
728	2011-06-28	149.49
729	2011-06-29	148.66
730	2011-06-30	148.5
731	2011-07-01	148
732	2011-07-02	147.28
733	2011-07-03	146.77
734	2011-07-04	146.45
735	2011-07-05	146.11
736	2011-07-06	146.26
737	2011-07-07	147.31
738	2011-07-08	147.92
739	2011-07-09	148.85
740	2011-07-10	149.99
741	2011-07-11	149.74
742	2011-07-12	148.78
743	2011-07-13	148.25
744	2011-07-14	147.81
745	2011-07-15	147.3
746	2011-07-16	147.01
747	2011-07-17	146.91
748	2011-07-18	146.74
749	2011-07-19	146.51
750	2011-07-20	146.56
751	2011-07-21	146.72
752	2011-07-22	146.96
753	2011-07-23	147.47
754	2011-07-24	147.63
755	2011-07-25	147.87
756	2011-07-26	147.79
757	2011-07-27	147.71
758	2011-07-28	147.42
759	2011-07-29	146.94
760	2011-07-30	146.37
761	2011-07-31	146.34
762	2011-08-01	147.15
763	2011-08-02	148.71
764	2011-08-03	150.16
765	2011-08-04	151.31
766	2011-08-05	151.82
767	2011-08-06	152.67
768	2011-08-07	154.04
769	2011-08-08	155.32
770	2011-08-09	155.08
771	2011-08-10	154.21
772	2011-08-11	153.28
773	2011-08-12	152.2
774	2011-08-13	151.2
775	2011-08-14	151.11
776	2011-08-15	151.01
777	2011-08-16	150.23
778	2011-08-17	149.3
779	2011-08-18	148.31
780	2011-08-19	147.27
781	2011-08-20	146.55
782	2011-08-21	146.73
783	2011-08-22	146.77
784	2011-08-23	147.91
785	2011-08-24	148.86
786	2011-08-25	149.58
787	2011-08-26	149.8
788	2011-08-27	150.02
789	2011-08-28	150.18
790	2011-08-29	150.21
791	2011-08-30	150.25
792	2011-08-31	150.39
