# Supplementary material for: Suitability of Taxodium distichum for Afforesting the Littoral Zone of the Three Gorges Reservoir
Source: PLoS One. 2016 Jan 15;11(1):e0146664. doi: 10.1371/journal.pone.0146664 (PMC4714892; doi:10.1371/journal.pone.0146664)
Supplement: S2 Table — (XLS) [file pone.0146664.s002.xls]

## Sheet: Abundance
No.	Species	Con-1	Con-2	Con-3	Con-4	LWP-4	LWP-5	LWP-6	LWP-9
1	Aeschynomene indica	1	4	16	1	10		1	4
2	Alternanthera philoxeroides			3		23
3	Alternanthera sessilis			36
4	Amaranthus tricolor	2			2
5	Artemisia carvifolia		1		4
6	Arthraxon hispidus						35	54
7	Avena fatua				1
8	Bidens pilosa		42	3	11	76	60	21
9	Centella asiatica		2
10	Coix lacryma-jobi							1
11	Conyza japonica		76	29	27		1		52
12	Cynodon dactylon	84	72	150	120		150
13	Cyperus iria				1
14	Cyperus nipponicus							80
15	Cyperus rotundus		3		23	36		33
16	Digitaria sanguinalis	9		11	72	3	60	1	125
17	Echinochloa crusgalli var. zelayensis	16	1	33		15	3	4
18	Eclipta prostrata	2		20	2
19	Imperata cylindrica		5				1
20	Ixeris polycephala								2
21	Leonurus artemisia		2
22	Oplismenus compositus					10	21	132
23	Oxalis corniculata		3
24	Patrinia villosa		2
25	Phyllanthus urinaria					45	1	4
26	Plantago asiatica			2
27	Polygonum hydropiper	13		23	15	28		11
28	Polygonum perfoliatum		4		1			2
29	Rabdosia amethystoides					5
30	Ranunculus sieboldii			10		50
31	Salvia plebeia					2
32	Setaria viridis	2	2	13	64	6	44	2	188
33	Solanum nigrum				18
34	Torilis scabra		3		1				10
35	Xanthium sibiricum	31		9		8
